# Supplementary material for: Circatidal gene expression in the mangrove cricket Apteronemobius asahinai
Source: Sci Rep. 2019 Mar 6;9:3719. doi: 10.1038/s41598-019-40197-2 (PMC6403293; doi:10.1038/s41598-019-40197-2)
Supplement: Supplementary file 1 — Supplementary Table S1 [file 41598_2019_40197_MOESM1_ESM.xlsx]

## Sheet: Sheet1
Supplementary Table S1. Circatidal cycling transcripts in mangrove crickets.
Transcript names are unique names for the mangrove cricket transcriptome dataset. Benjamini–Hochberg q-values (BH.Q), permutation-based p-values (ADJ.P), period length values (PER), optimal phase values (LAG), and amplitude values (AMP) for each transcript were calculated using JTK_Cycle. Transcripts whose expression showed significant rhythmicity with periods of 12–15 h (ADJ.P < 0.05) were ident…
Transcript names	BH.Q	ADJ.P	PER	LAG	AMP	Annotation
S1_contig_54	0.320703	1.39e-05	12	0	1.57594	innexin inx1
S1_contig_5511	0.891731	0.000193384	12	3	0.155528	zinc finger protein 271-like isoform X1
S6_contig_7389	0.891731	0.000149394	12	6	0.284292	NA
S1_contig_25313	1	0.00427241	12	6	0.830938	NA
S1_contig_7877	1	0.0468694	12	0	0.550102	exostosin-2
S1_contig_4006	1	0.0152097	12	0	0.594887	NA
S1_contig_38759	1	0.0468694	15	13.5	0.0466412	NA
S1_contig_111	1	0.0468694	12	0	0.916305	NA
S1_contig_3124	1	0.00427241	12	0	0.791463	BTB/POZ domain-containing protein KCTD16
S1_contig_975	1	0.0468694	12	0	2.69415	transmembrane protein 248 isoform X1
S1_contig_12847	1	0.0152097	15	12	0.156387	putative nuclease HARBI1
S1_contig_27943	1	0.022465	12	7.5	2.05206	NA
S1_contig_34750	1	0.00427241	12	6	0.541454	NA
S1_contig_23601	1	0.0152097	12	0	0.178029	zinc finger BED domain-containing protein 5-like
S1_contig_10247	1	0.0326827	15	3	0.0866838	upstream stimulatory factor 1 isoform X3
S1_contig_101	1	0.00663938	12	0	14.7984	apolipophorins
S1_contig_2165	1	0.0326827	12	6	0.345965	hypothetical protein C0J52_27286
S1_contig_25788	1	0.0188373	15	3	0.25234	5'-AMP-activated protein kinase catalytic subunit alpha-2
S1_contig_8603	1	0.0468694	12	6	0.60588	CD63 antigen
S6_contig_1425	1	0.00663938	12	7.5	17.0966	astacin-like metalloendopeptidase
S1_contig_7167	1	0.0152097	15	12	0.863758	NA
S1_contig_9517	1	0.0188373	12	0	0.777979	mitochondrial fission 1 protein
S6_contig_1889	1	0.00059737	12	10.5	1.18854	digestive cysteine proteinase 1
S1_contig_2925	1	0.012672	12	0	12.0927	ATP-dependent RNA helicase p62-like isoform X1
S1_contig_30428	1	0.0468694	12	1.5	0.313323	NA
S1_contig_24538	1	0.00663938	12	7.5	1.19262	fatty acid 2-hydroxylase
S1_contig_22760	1	0.0152097	12	7.5	1.04801	NA
S1_contig_11277	1	0.039776	15	3	0.235803	NA
S1_contig_133	1	0.0101343	12	0	133.279	ADP,ATP carrier protein
S1_contig_38268	1	0.00269736	15	13.5	1.22575	NA
S6_contig_8068	1	0.0152097	12	6	0.167743	NA
S1_contig_4776	1	0.00663938	15	10.5	0.565891	snRNA-activating protein complex subunit 1
S6_contig_5674	1	0.022465	15	13.5	0.16723	NA
S1_contig_5431	1	0.0152097	12	10.5	0.521896	GTP-binding protein 128up
S1_contig_3978	1	0.0468694	12	6	11.7466	NA
S1_contig_29392	1	0.0152097	15	4.5	1.33494	NA
S1_contig_15997	1	0.0326827	12	1.5	0.729395	blood vessel epicardial substance isoform X3
S1_contig_16281	1	0.0152097	12	6	0.246594	ERI1 exoribonuclease 3 isoform X3
S1_contig_3051	1	0.022465	12	0	0.92788	membrane-associated guanylate kinase, WW and PDZ domain-containing protein 1-like isoform X6
S6_contig_8097	1	0.022465	15	13.5	0.401485	NA
S1_contig_1554	1	0.00427241	12	0	4.65186	cathepsin L
S1_contig_1789	1	0.0152097	12	0	3.27829	40S ribosomal protein S15Aa
S6_contig_1478	1	0.0326827	12	7.5	0.299064	NA
S1_contig_9139	1	0.0326827	12	0	0.558254	NA
S1_contig_13394	1	0.0468694	15	13.5	0.231469	longitudinals lacking protein, isoforms H/M/V-like
S1_contig_22430	1	0.0468694	15	12	0.276767	NA
S1_contig_15818	1	0.022465	12	6	0.281964	Phosducin-like protein
S1_contig_32484	1	0.0275738	12	0	0.134065	piggyBac transposable element-derived protein 4-like
S1_contig_2190	1	0.022465	12	0	1.9088	glutamate-gated chloride channel isoform X2
S1_contig_14668	1	0.00269736	12	6	1.97423	Annexin B9
S1_contig_28846	1	0.022465	12	6	0.871328	NA
S1_contig_16037	1	0.0326827	12	6	1.05628	myosin heavy chain, cardiac muscle isoform isoform X1
S1_contig_6161	1	0.022465	12	6	0.650918	NA
S1_contig_8892	1	0.00101012	12	6	0.134778	uncharacterized protein LOC111053452 isoform X2
S1_contig_3175	1	0.0101343	12	0	0.901438	protein kinase C and casein kinase substrate in neurons protein 1 isoform X1
S6_contig_4983	1	0.0326827	15	1.5	0.0541168	glucose-6-phosphate isomerase
S1_contig_3622	1	0.0101343	12	6	0.973043	NA
S1_contig_6681	1	0.0468694	15	0	0.267177	NA
S6_contig_172	1	0.022465	12	0	0.420565	NA
S1_contig_27844	1	0.00663938	12	6	0.896525	NA
S6_contig_3453	1	0.0152097	12	1.5	0.96164	NA
S1_contig_488	1	0.0326827	12	0	105.226	translationally-controlled tumor protein homolog
S1_contig_12905	1	0.0326827	15	0	0.138208	3-oxoacyl-[acyl-carrier-protein] synthase, mitochondrial
S1_contig_1981	1	0.00427241	12	0	3.60151	cytochrome P450
S6_contig_7825	1	0.022465	15	12	0.102086	NA
S1_contig_43182	1	0.00427241	12	4.5	1.19161	NA
S1_contig_13654	1	0.0326827	15	12	0.504792	NA
S1_contig_23564	1	0.022465	12	6	3.10642	protein AF-9
S1_contig_8534	1	0.022465	12	0	0.570339	NA
S1_contig_4023	1	0.0188373	12	0	2.76339	venom protein
S1_contig_22812	1	0.0326827	12	6	1.27404	zinc finger protein 596-like
S1_contig_1838	1	0.022465	15	0	0.267491	NA
S1_contig_32087	1	0.0468694	12	6	1.27185	NA
S6_contig_5652	1	0.022465	12	6	0.0935132	NA
S1_contig_6504	1	0.0152097	12	0	0.504703	NA
S1_contig_7276	1	0.0468694	12	10.5	0.499891	embryonic polarity protein dorsal-like isoform X1
S1_contig_2718	1	0.0101343	12	0	3.95464	peroxiredoxin 1
S1_contig_3501	1	0.022465	12	9	1.36708	sex determination protein fruitless-like isoform X49
S1_contig_3933	1	0.0152097	12	9	0.378963	gastrula zinc finger protein XlCGF57.1-like
S1_contig_22163	1	0.00269736	15	12	0.33017	Longitudinals lacking protein, isoforms A/B/D/L
S1_contig_16699	1	0.0468694	12	6	0.175709	protein phosphatase PHLPP-like protein
S1_contig_1724	1	0.0468694	12	0	0.606233	protein enabled isoform X3
S1_contig_21528	1	0.0468694	12	6	2.49524	NA
S1_contig_8828	1	0.022465	12	0	0.98065	adipocyte plasma membrane-associated protein-like
S6_contig_949	1	0.022465	12	6	0.164038	NA
S1_contig_4354	1	0.0101343	12	0	0.833677	neural cell adhesion molecule 2
S1_contig_614	1	0.0275738	12	0	11.7078	nucleoside diphosphate kinase
S1_contig_11595	1	0.0468694	12	6	0.945396	NA
S1_contig_15230	1	0.0101343	15	7.5	0.243851	Metastasis-associated protein MTA1
S1_contig_2018	1	0.00663938	12	6	0.293398	copia protein
S1_contig_747	1	0.022465	12	0	1.75158	NA
S1_contig_2824	1	0.0468694	12	0	3.23762	High mobility group protein DSP1
S1_contig_7257	1	0.00166869	12	0	0.186215	NA
S1_contig_3453	1	0.0468694	12	1.5	0.220529	Protein daughter of sevenless
S1_contig_25355	1	0.0326827	12	7.5	0.931797	endonuclease-reverse transcriptase
S1_contig_12984	1	0.022465	12	0	0.94726	Splicing factor 3A subunit 2
S1_contig_37005	1	0.0468694	12	6	0.446238	NA
S1_contig_164	1	0.00218302	12	0	117.078	elongation factor 1-alpha
S1_contig_257	1	0.0152097	12	0	2.64444	Sodium/potassium-transporting ATPase subunit beta-2
S1_contig_1085	1	0.0468694	12	0	0.788866	vacuolar fusion protein CCZ1 homolog
S6_contig_303	1	0.022465	15	12	0.138839	NA
S1_contig_18757	1	0.0468694	12	0	0.380174	ubiquitin carboxyl-terminal hydrolase 22
S1_contig_99	1	0.022465	12	9	2.18701	calpain-A-like isoform X2
S1_contig_23124	1	0.00269736	12	6	0.699103	NA
S1_contig_33626	1	0.0326827	12	0	1.08019	NA
S1_contig_3847	1	0.0152097	12	1.5	1.33877	NA
S6_contig_2384	1	0.039776	12	6	0.29556	NA
S1_contig_33	1	0.0326827	12	0	3.71054	60S ribosomal protein L30
S1_contig_6790	1	0.0468694	12	6	2.54162	hypothetical protein B7P43_G03039
S6_contig_2204	1	0.0468694	12	6	0.74845	NA
S1_contig_20006	1	0.00663938	15	3	1.19762	NA
S1_contig_13637	1	0.0468694	15	12	0.203626	Protein suppressor of forked
S1_contig_8939	1	0.0326827	12	6	1.36238	serine/threonine-protein kinase Nek8-like isoform X1
S1_contig_26287	1	0.012672	12	4.5	0.513392	NA
S1_contig_6279	1	0.022465	12	0	1.31804	Protein will die slowly
S1_contig_6111	1	0.0468694	12	0	0.635522	ADP-ribosylation factor GTPase-activating protein 2
S1_contig_22103	1	0.0468694	12	6	0.659236	NA
S1_contig_33025	1	0.0188373	12	1.5	0.587186	NA
S6_contig_9231	1	0.0468694	12	6	0.0802935	NA
S1_contig_11362	1	0.0101343	12	1.5	0.82875	Interleukin-1 receptor-associated kinase 4
S6_contig_8757	1	0.0152097	12	4.5	0.231085	NA
S1_contig_9090	1	0.0101343	12	7.5	0.0804705	DNA replication licensing factor Mcm3
S1_contig_1676	1	0.0326827	12	6	1.86635	NA
S1_contig_18720	1	0.0152097	15	10.5	0.484499	NA
S6_contig_4520	1	0.039776	12	6	0.0500978	NA
S1_contig_6755	1	0.0326827	12	0	0.389063	tetratricopeptide repeat protein 37
S6_contig_5108	1	0.022465	12	6	4.49635	PREDICTED: uncharacterized protein LOC107900182
S6_contig_10140	1	0.022465	12	6	0.0638044	NA
S6_contig_12	1	0.022465	12	0	24.8593	U24-ctenitoxin-Pn1a-like
S1_contig_15122	1	0.0468694	12	6	0.433182	NA
S6_contig_719	1	0.022465	12	6	6.66109	NA
S1_contig_2877	1	0.00427241	12	0	1.7086	NA
S1_contig_800	1	0.0326827	12	0	4.13995	60S ribosomal protein L4
S1_contig_1457	1	0.00269736	12	1.5	0.401456	cytochrome P450 9e2-like isoform X1
S1_contig_941	1	0.0326827	12	1.5	0.252523	Ubiquitin carboxyl-terminal hydrolase 10
S1_contig_13289	1	0.0152097	12	0	0.38634	NA
S1_contig_324	1	0.0326827	12	0	1.55844	dynactin subunit 4
S1_contig_25047	1	0.00663938	12	1.5	0.280977	NA
S1_contig_20437	1	0.0101343	12	1.5	0.612402	NA
S1_contig_24844	1	0.0152097	12	0	1.57254	NA
S1_contig_422	1	0.0326827	12	0	9.75531	protein disulfide-isomerase
S1_contig_2234	1	0.000344522	12	0	3.61211	Innexin inx2
S6_contig_9707	1	0.0152097	12	6	0.172522	NA
S6_contig_6688	1	0.0188373	12	6	0.0913362	NA
S1_contig_3643	1	0.0468694	12	0	1.52614	unc-112-related protein-like
S6_contig_21	1	0.0468694	12	0	1.15667	Bis(5'-nucleosyl)-tetraphosphatase [asymmetrical]
S1_contig_25754	1	0.00427241	12	6	1.85267	NA
S1_contig_5208	1	0.0152097	12	0	0.92891	Insulin-like growth factor-binding protein complex acid labile subunit
S1_contig_5269	1	0.00838685	15	3	0.0613782	hypothetical protein C0J52_14257
S1_contig_1051	1	0.00427241	12	0	0.606763	cerebellar degeneration-related protein 2 isoform X2
S1_contig_33825	1	0.022465	12	7.5	0.381461	NA
S1_contig_14107	1	0.022465	12	0	0.585469	post-GPI attachment to proteins factor 3
S1_contig_17237	1	0.00269736	12	10.5	0.214589	NA
S1_contig_502	1	0.00269736	12	0	1.30406	interleukin enhancer-binding factor 2 homolog
S1_contig_32515	1	0.039776	12	0	0.297616	NA
S1_contig_12745	1	0.022465	12	6	4.76751	zinc finger protein 830
S1_contig_8568	1	0.0468694	12	0	0.775223	NA
S1_contig_589	1	0.0152097	12	0	2.97183	ras-like GTP-binding protein Rho1 isoform X1
S1_contig_42146	1	0.022465	12	3	0.0909989	NA
S1_contig_4204	1	0.0468694	12	0	0.353111	F-actin-capping protein subunit alpha
S1_contig_7328	1	0.00663938	12	0	0.621008	lysosome membrane protein 2
S1_contig_9020	1	0.0468694	15	4.5	0.298763	glycerophosphocholine phosphodiesterase GPCPD1-like isoform X1
S1_contig_4084	1	0.0326827	12	0	0.674326	Catenin alpha
S6_contig_3129	1	0.00838685	12	6	1.67115	NA
S1_contig_40255	1	0.00427241	12	10.5	0.122232	NA
S1_contig_40690	1	0.0326827	15	7.5	0.162299	CLIP-associating protein
S1_contig_6347	1	0.022465	12	0	0.28391	transmembrane protein 94 isoform X1
S1_contig_12856	1	0.0326827	15	1.5	0.559221	NA
S1_contig_14952	1	0.0468694	12	6	1.8541	transient receptor potential cation channel protein painless
S1_contig_17382	1	0.00101012	12	0	0.199073	NA
S1_contig_2534	1	0.0101343	12	0	4.84843	60S ribosomal protein L7
S1_contig_5575	1	0.0468694	15	3	4.15993	zinc metalloproteinase nas-13-like
S1_contig_356	1	0.0101343	12	4.5	0.977261	NA
S6_contig_3394	1	0.0468694	12	0	0.488526	NA
S1_contig_34446	1	0.022465	12	6	1.41813	endonuclease-reverse transcriptase
S1_contig_8929	1	0.0468694	12	1.5	0.577213	sialin-like isoform X2
S1_contig_4720	1	0.022465	15	12	0.460134	E3 ubiquitin-protein ligase Rnf220-like
S1_contig_16780	1	0.0468694	15	10.5	0.289328	inositol hexakisphosphate and diphosphoinositol-pentakisphosphate kinase isoform X6
S1_contig_9735	1	0.0326827	12	0	0.87605	trafficking protein particle complex subunit 8
S1_contig_11392	1	0.0468694	15	4.5	0.959523	NA
S1_contig_3956	1	0.0326827	12	6	2.63167	Mite allergen Lep d 7
S1_contig_16858	1	0.022465	12	1.5	0.434412	NA
S1_contig_4821	1	0.0326827	12	0	0.560161	mevalonyl-coenzyme A hydratase sidH-like
S1_contig_4333	1	0.0101343	12	7.5	0.775653	NA
S1_contig_2237	1	0.0326827	12	0	0.416564	methylthioribose-1-phosphate isomerase
S1_contig_15651	1	0.0468694	15	4.5	10.2018	NA
S1_contig_28136	1	0.0468694	12	6	1.32801	NA
S1_contig_21647	1	0.022465	12	6	1.83084	Transcription elongation factor SPT6
S1_contig_29919	1	0.0326827	12	7.5	1.03927	NA
S1_contig_1483	1	0.022465	12	0	2.80519	mitochondrial 50S ribosomal protein L53, putative
S1_contig_2799	1	0.00663938	15	12	0.491807	RUN and FYVE domain-containing protein 2 isoform X3
S1_contig_1096	1	0.00427241	15	3	0.227718	hypothetical protein C0J52_19743
S1_contig_5427	1	0.022465	12	0	1.59145	NADH dehydrogenase [ubiquinone] 1 alpha subcomplex subunit 9, mitochondrial
S1_contig_9581	1	0.0326827	12	0	1.12125	NA
S1_contig_2157	1	0.0326827	12	0	0.988031	calcium-transporting ATPase sarcoplasmic/endoplasmic reticulum type isoform X1
S1_contig_6654	1	0.00663938	12	0	0.527987	NA
S1_contig_9334	1	0.022465	15	12	0.69988	glucose dehydrogenase [FAD, quinone]-like
S1_contig_36627	1	0.022465	15	12	0.191239	NA
S1_contig_13245	1	0.0326827	12	6	3.02245	muscle M-line assembly protein unc-89-like
S6_contig_2657	1	0.00663938	12	7.5	0.735263	NA
S6_contig_2607	1	0.0468694	12	1.5	0.178887	U6 snRNA phosphodiesterase
S1_contig_8361	1	0.0326827	12	6	1.88272	Opioid-binding protein/cell adhesion molecule-like protein
S1_contig_1212	1	0.00166869	12	0	0.435446	protein Wnt-16-like
S1_contig_25912	1	0.039776	15	9	0.147701	adenine DNA glycosylase-like
S1_contig_30916	1	0.0326827	12	6	3.30271	Putative 115 kDa protein in type-1 retrotransposable element R1DM-like Protein
S1_contig_806	1	0.0326827	12	0	0.481887	thioredoxin-like protein 4A
S1_contig_33232	1	0.0468694	12	7.5	0.455313	NA
S1_contig_9151	1	0.022465	15	12	0.235873	NA
S1_contig_14944	1	0.0152097	15	13.5	1.03252	NA
S1_contig_9712	1	0.0468694	15	6	0.402082	NA
S1_contig_39124	1	0.022465	15	12	0.366494	NA
S1_contig_3987	1	0.022465	12	0	1.04953	39S ribosomal protein L46, mitochondrial
S6_contig_1234	1	0.0326827	12	10.5	0.597106	RING finger protein 207-like isoform X1
S1_contig_581	1	0.0326827	12	0	8.84669	venom protein
S1_contig_13434	1	0.0468694	15	13.5	0.373722	NA
S1_contig_3039	1	0.0468694	12	0	1.02441	NA
S1_contig_5566	1	0.0152097	12	0	1.42406	innexin inx3
S6_contig_4981	1	0.00427241	15	13.5	0.166025	NA
S6_contig_7520	1	0.039776	12	6	0.0929408	NA
S1_contig_7230	1	0.0326827	15	3	0.176676	hexosaminidase D-like
S1_contig_14939	1	0.0468694	12	10.5	0.447053	NA
S6_contig_3846	1	0.0326827	15	10.5	0.540244	cytochrome b5 reductase 4 isoform X2
S6_contig_249	1	0.00663938	12	0	4.40698	COMM domain-containing protein 10
S1_contig_9698	1	0.0101343	12	0	0.275631	NA
S1_contig_23765	1	0.039776	12	7.5	0.75632	NA
S1_contig_2794	1	0.0468694	12	0	0.909871	NA
S1_contig_4119	1	0.0326827	12	1.5	1.02327	NA
S1_contig_314	1	0.0152097	12	1.5	0.669419	ras-related protein Rab-35
S1_contig_21085	1	0.022465	12	1.5	0.792801	NA
S6_contig_4349	1	0.022465	12	6	0.0589142	NA
S1_contig_3620	1	0.0152097	12	0	1.816	NA
S1_contig_507	1	0.0326827	12	1.5	1.30357	NA
S1_contig_14919	1	0.0468694	12	6	0.900423	protein abrupt isoform X1
S6_contig_9484	1	0.0152097	12	6	0.134417	NA
S6_contig_892	1	0.0468694	12	6	0.0976504	NA
S1_contig_15620	1	0.00269736	15	6	0.261516	guanylate cyclase
S1_contig_15184	1	0.0468694	12	10.5	0.326774	nuclear pore complex protein Nup93-like
S6_contig_3220	1	0.0152097	12	6	0.0604484	NA
S1_contig_8895	1	0.0326827	12	0	6.98034	NA
S1_contig_21357	1	0.0101343	15	13.5	1.78053	NA
S1_contig_19261	1	0.0275738	12	0	0.324761	NA
S1_contig_9864	1	0.0468694	12	10.5	0.739776	F-box/LRR-repeat protein 7
S6_contig_2493	1	0.00059737	12	3	0.151553	reverse transcriptase
S1_contig_28	1	0.0468694	12	0	1.07922	39S ribosomal protein L35, mitochondrial
S1_contig_3689	1	0.0468694	12	0	0.416756	lysophospholipid acyltransferase 1 isoform X1
S1_contig_24004	1	0.0326827	15	12	0.216333	NA
S1_contig_23678	1	0.0468694	12	0	1.11955	NA
S6_contig_1823	1	0.00663938	12	0	0.882824	peroxisome biogenesis factor 10-like
S1_contig_1644	1	0.0468694	12	0	4.56993	nucleolar transcription factor 1-A-like
S1_contig_5645	1	0.00427241	12	0	0.596616	pantothenate kinase 4
S6_contig_218	1	0.0468694	12	0	1.715	longitudinals lacking protein, isoforms H/M/V-like isoform X49
S1_contig_725	1	0.0468694	12	6	8.68304	ionotropic receptor 25a
S1_contig_30233	1	0.0468694	15	9	0.242249	NA
S1_contig_13260	1	0.0468694	15	4.5	0.153039	nuclear factor 1 X-type isoform X8
S1_contig_5198	1	0.0468694	12	0	0.366456	dnaJ homolog subfamily C member 16
S1_contig_5397	1	0.0468694	12	0	0.577826	protein Mo25
S1_contig_4095	1	0.0468694	12	1.5	0.629548	high affinity cAMP-specific and IBMX-insensitive 3',5'-cyclic phosphodiesterase 8B isoform X3
S1_contig_21198	1	0.0275738	15	7.5	0.280814	NA
S1_contig_4211	1	0.0275738	12	6	0.243354	NA
S1_contig_1359	1	0.0152097	12	0	2.40038	ATP-binding cassette sub-family E member 1
S1_contig_2297	1	0.012672	12	0	32.9222	peptidyl-prolyl cis-trans isomerase
S1_contig_18101	1	0.00269736	12	10.5	0.254975	kelch-like protein 5 isoform X1
S6_contig_1372	1	0.0468694	12	4.5	0.665452	NA
S1_contig_280	1	0.00838685	12	0	9.25677	dnaJ homolog subfamily A member 2-like
S1_contig_37748	1	0.0468694	15	13.5	0.0484999	glucosylceramidase isoform X2
S6_contig_5959	1	0.012672	12	6	0.0835315	NA
S1_contig_8792	1	0.022465	12	0	0.083046	GTP-binding protein Di-Ras2
S1_contig_496	1	0.0152097	12	0	6.85617	elongation factor 1-gamma
S1_contig_2231	1	0.0468694	12	1.5	1.25274	pro-resilin isoform X2
S1_contig_6639	1	0.0326827	15	9	0.719479	protein unc-50 homolog
S1_contig_21989	1	0.0326827	15	4.5	0.359972	NA
S6_contig_6857	1	0.022465	12	0	0.434867	NA
S1_contig_36252	1	0.0013394	12	6	0.571689	odorant binding protein 6
S1_contig_4105	1	0.0152097	12	0	1.72885	uncharacterized protein LOC110831145
S1_contig_239	1	0.00269736	12	0	1.00487	heterogeneous nuclear ribonucleoprotein L isoform X1
S1_contig_22692	1	0.0101343	12	4.5	0.121105	uncharacterized protein T26G10.4-like
S6_contig_6070	1	0.022465	12	6	0.103296	NA
S1_contig_231	1	0.022465	12	0	6.64616	mid1-interacting protein 1-B
S1_contig_7508	1	0.022465	15	10.5	0.491555	alpha-mannosidase 2
S1_contig_29018	1	0.00663938	12	7.5	1.26972	NA
S6_contig_1145	1	0.0468694	12	6	2.90311	NA
S6_contig_3263	1	0.022465	12	6	1.48187	NA
S1_contig_6831	1	0.039776	12	6	0.375186	Arp, Ankyrin repeat protein
S1_contig_40193	1	0.00663938	15	10.5	0.0907433	NA
