# Supplementary material for: Circatidal gene expression in the mangrove cricket Apteronemobius asahinai
Source: Sci Rep. 2019 Mar 6;9:3719. doi: 10.1038/s41598-019-40197-2 (PMC6403293; doi:10.1038/s41598-019-40197-2)
Supplement: Supplementary file 2 — Supplementary Table S2 [file 41598_2019_40197_MOESM2_ESM.xlsx]

## Sheet: Sheet1
Supplementary Table S2. Circadian cycling transcripts in mangrove crickets.
Transcript names are unique names for the mangrove cricket transcriptome dataset. Benjamini–Hochberg q-values (BH.Q), permutation-based p-values (ADJ.P), period length values (PER), optimal phase values (LAG), and amplitude values (AMP) for each transcript were calculated using JTK_Cycle. Transcripts whose expression showed significant rhythmicity with periods of 21–27 h (ADJ.P < 0.05) were ident…
Transription names	BH.Q	ADJ.P	PER	LAG	AMP	Annotation
S1_contig_3500	1	0.022465	21	16.5	0.876206	NA
S1_contig_22979	1	0.00269736	21	18	0.376434	NA
S1_contig_5917	1	0.022465	27	15	0.120796	Scm-like with four MBT domains protein 2
S1_contig_23694	1	0.039776	24	15	0.360972	NA
S6_contig_7915	1	0.0326827	24	18	0.377839	NA
S1_contig_20662	1	0.00663938	21	16.5	0.201631	PREDICTED: uncharacterized protein LOC105146151
S1_contig_20633	1	0.00663938	27	3	0.487447	NA
S1_contig_14095	1	0.00101012	21	18	0.758472	NA
S1_contig_4996	1	0.0326827	24	15	0.462533	hypothetical protein C0J52_18908
S1_contig_28166	1	0.0468694	24	13.5	0.232412	reverse ribonuclease integrase
S1_contig_9304	1	0.0468694	27	15	0.596229	cytospin-A-like isoform X3
S6_contig_2771	1	0.022465	21	6	0.413942	NA
S1_contig_15947	1	0.0101343	24	3	0.69515	NA
S1_contig_9330	1	0.0152097	24	18	0.296761	Piezo-type mechanosensitive ion channel component 1
S1_contig_18967	1	0.0326827	27	16.5	0.302398	pleckstrin homology domain-containing family J member 1-like
S1_contig_16010	1	0.039776	24	16.5	0.19345	retrovirus-related pol polyprotein from transposon tnt 1-94
S1_contig_16062	1	0.0468694	24	3	0.735828	NA
S1_contig_11434	1	0.022465	27	19.5	0.32476	transcription factor SOX-10-like
S1_contig_12186	1	0.0152097	27	3	0.256407	NA
S1_contig_6745	1	0.00166869	27	3	0.653606	acetyl-CoA carboxylase isoform X2
S1_contig_26174	1	0.0152097	24	3	1.83308	NA
S1_contig_13845	1	0.00663938	21	4.5	1.7002	NA
S1_contig_6506	1	0.022465	21	18	1.5299	hypothetical protein B7P43_G04120
S1_contig_12556	1	0.0468694	21	9	1.03291	NA
S1_contig_11701	1	0.022465	21	19.5	0.879464	NA
S1_contig_12354	1	0.022465	21	18	0.314382	endophilin-B1 isoform X2
S1_contig_42101	1	0.039776	24	15	0.21041	NA
S1_contig_1523	1	0.022465	21	15	0.712596	zinc finger protein 84-like
S6_contig_6885	1	0.0152097	24	4.5	0.757806	NA
S1_contig_6113	1	0.022465	21	18	0.314219	multidrug resistance protein homolog 49-like isoform X1
S1_contig_7292	1	0.039776	27	12	0.0400054	serine/threonine-protein phosphatase 4 regulatory subunit 3 isoform X1
S1_contig_13546	1	0.0326827	21	18	0.387153	NA
S1_contig_9970	1	0.0468694	24	16.5	0.429784	basement membrane-specific heparan sulfate proteoglycan core protein isoform X8
S1_contig_12386	1	0.0152097	21	18	0.376475	NA
S1_contig_602	1	0.0326827	24	1.5	2.20145	filamin-A isoform X1
S6_contig_2377	1	0.00427241	24	12	0.0692343	NA
S1_contig_40127	1	0.0152097	27	9	0.181299	NA
S1_contig_25733	1	0.039776	27	24	0.277986	DNA-directed primase/polymerase protein-like
S1_contig_5249	1	0.0468694	27	19.5	0.249518	bcl-2-related ovarian killer protein
S1_contig_27097	1	0.00427241	24	3	1.28451	NA
S1_contig_12557	1	0.0468694	21	13.5	0.121464	Beta-1,4-N-acetylgalactosaminyltransferase bre-4
S1_contig_17318	0.891731	0.000193384	27	3	0.16298	NA
S1_contig_2056	1	0.0326827	21	16.5	0.556221	vacuolar protein sorting-associated protein 16 homolog
S1_contig_5851	1	0.022465	27	19.5	0.319555	spore wall protein 1
S1_contig_26519	1	0.0326827	24	6	0.302281	NA
S1_contig_14360	1	0.0326827	27	13.5	0.591251	ras-related protein Ral-a isoform X1
S1_contig_917	1	0.0326827	21	7.5	1.19702	uncharacterized protein LOC111413837
S1_contig_15783	1	0.0101343	24	0	1.18243	NA
S1_contig_16590	1	0.0152097	24	6	0.335055	PAN2-PAN3 deadenylation complex catalytic subunit PAN2-like
S1_contig_13020	1	0.0468694	24	18	0.23928	zinc finger Y-chromosomal protein 1-like isoform X6
S6_contig_3798	1	0.0152097	21	6	0.516656	NA
S1_contig_35922	1	0.0054559	27	9	0.022069	NA
S6_contig_4771	1	0.0468694	27	19.5	0.150688	NA
S1_contig_440	1	0.022465	27	3	0.4022	NA
S1_contig_5179	1	0.0468694	24	15	0.23276	G protein-coupled receptor protein
S1_contig_20310	1	0.00663938	27	19.5	0.161045	60 kDa SS-A/Ro ribonucleoprotein-like
S1_contig_40320	1	0.0326827	27	4.5	0.350717	120.7 kDa protein in NOF-FB transposable element
S1_contig_21270	1	0.039776	24	18	0.209297	ataxin-2-like protein
S6_contig_6464	1	0.022465	21	16.5	0.140922	NA
S1_contig_24776	1	0.0101343	21	4.5	4.63171	NA
S1_contig_8398	1	0.0326827	24	16.5	1.39603	lysosome membrane protein 2-like
S1_contig_16991	1	0.012672	24	16.5	0.121137	early growth response protein 1
S1_contig_25552	1	0.00166869	21	16.5	0.803406	Ca(2+)/calmodulin-responsive adenylate cyclase isoform X5
S1_contig_4385	1	0.0101343	27	4.5	0.170434	neuronal calcium sensor 2
S6_contig_1082	1	0.0152097	27	3	0.539	NA
S1_contig_8583	1	0.022465	27	22.5	0.941453	NA
S1_contig_10288	1	0.0468694	21	16.5	0.668253	reverse transcriptase
S1_contig_39515	1	0.039776	21	16.5	0.108706	zinc finger protein 583-like
S1_contig_18048	1	0.0152097	21	16.5	1.61266	NA
S6_contig_470	1	0.0468694	21	16.5	0.276424	RNA-directed DNA polymerase from mobile element jockey-like
S1_contig_12980	1	0.022465	27	4.5	0.280167	casein kinase I isoform X2
S1_contig_8580	1	0.0101343	27	4.5	0.293007	protein fem-1 homolog A isoform X1
S1_contig_24953	1	0.00838685	27	16.5	0.123866	organic cation transporter 1
S1_contig_477	1	0.0468694	24	3	0.771429	NA
S1_contig_22766	1	0.0468694	21	4.5	0.252667	NA
S1_contig_13448	1	0.0468694	21	16.5	0.249019	NA
S1_contig_5190	1	0.00663938	24	7.5	0.465853	NA
S1_contig_4247	1	0.00348489	21	16.5	0.11109	agrin isoform X1
S1_contig_35336	1	0.022465	21	6	2.53411	NA
S1_contig_17518	1	0.0468694	27	4.5	0.117706	Ankyrin repeat and IBR domain-containing protein 1
S1_contig_4172	1	0.0326827	24	15	1.0208	NA
S1_contig_27566	1	0.0468694	21	1.5	0.184375	NA
S1_contig_13906	1	0.022465	21	7.5	1.03804	Protoporphyrinogen oxidase
S1_contig_16492	1	0.0152097	24	16.5	0.271011	protein draper
S1_contig_13690	1	0.0468694	24	1.5	0.40318	histone-lysine N-methyltransferase NSD2 isoform X1
S1_contig_34102	1	0.0468694	21	4.5	0.885686	NA
S1_contig_10022	1	0.0152097	27	1.5	0.163985	NA
S1_contig_5865	1	0.0326827	27	9	0.165141	calcium/calmodulin-dependent protein kinase kinase 1 isoform X1
S1_contig_38	1	0.00269736	21	6	77.2519	uncharacterized protein LOC113383780
S1_contig_3077	1	0.0326827	21	3	8.76984	NA
S1_contig_29096	1	0.0468694	21	16.5	2.19318	reverse transcriptase
S1_contig_4795	1	0.0152097	21	19.5	0.890524	la-related protein 6
S1_contig_9874	1	0.00663938	24	15	0.162344	craniofacial development protein 2-like
S1_contig_14130	1	0.0468694	24	3	0.249673	NA
S1_contig_6009	1	0.0152097	21	9	8.89738	NA
S1_contig_17035	1	0.0468694	24	15	0.139742	Y+L amino acid transporter 2 isoform X1
S1_contig_8353	1	0.0326827	27	3	0.283514	coiled-coil domain-containing protein 149
S1_contig_18852	1	0.0326827	24	15	1.16231	craniofacial development protein 2-like
S6_contig_6658	1	0.0468694	24	15	0.573878	craniofacial development protein 2-like
S1_contig_5017	1	0.0101343	21	16.5	1.23076	reverse transcriptase
S6_contig_9955	1	0.022465	27	0	0.197733	NA
S1_contig_2603	1	0.0326827	27	7.5	1.00696	multidrug resistance-associated protein 4-like
S1_contig_10532	1	0.00166869	27	6	1.90485	Carotenoid isomerooxygenase
S1_contig_771	1	0.0101343	27	21	0.200325	hypothetical protein B7P43_G00908, partial
S1_contig_3627	1	0.0468694	21	7.5	0.355941	armadillo repeat-containing protein 8-like isoform X1
S1_contig_25804	1	0.00838685	24	16.5	0.749849	nuclear anchorage protein 1-like
S6_contig_2453	1	0.0101343	21	10.5	0.809195	NA
S1_contig_14452	1	0.00101012	24	16.5	0.233658	NA
S1_contig_17739	1	0.0326827	21	18	0.69795	BMP-binding endothelial regulator protein
S1_contig_8442	1	0.022465	21	16.5	1.65216	mitochondrial GTPase 1
S1_contig_34936	1	0.022465	21	6	0.498433	hypothetical protein B7P43_G03475, partial
S6_contig_3110	1	0.022465	24	3	0.583069	zinc finger and SCAN domain-containing protein 23
S1_contig_4483	1	0.0101343	24	7.5	0.106306	NA
S1_contig_17496	1	0.0468694	21	6	0.591658	single-strand selective monofunctional uracil DNA glycosylase
S1_contig_7408	1	0.0468694	24	4.5	0.259553	NA
S1_contig_19244	1	0.0326827	21	6	1.87367	rna-directed dna polymerase from mobile element jockey-like protein
S6_contig_5455	1	0.0468694	21	7.5	2.98657	NA
S1_contig_9047	1	0.00269736	24	18	0.252401	uncharacterized protein LOC111872567 isoform X1
S1_contig_5559	1	0.00663938	21	4.5	0.922355	RING finger protein 145-like
S1_contig_5827	1	0.0326827	24	1.5	0.678793	NA
S6_contig_2142	1	0.022465	24	15	0.151888	NA
S1_contig_42997	1	0.0188373	27	12	0.0424417	NA
S1_contig_12155	1	0.0468694	27	25.5	0.22113	NA
S6_contig_8980	1	0.0468694	21	18	0.18662	RNA-directed DNA polymerase from mobile element jockey-like
S1_contig_34026	1	0.0326827	27	4.5	0.300798	NA
S1_contig_16235	1	0.0188373	24	1.5	0.846144	NA
S1_contig_18926	1	0.0468694	24	6	0.650021	NA
S1_contig_31129	1	0.0326827	21	18	0.909981	RNA-directed DNA polymerase from mobile element jockey-like
S1_contig_23466	1	0.00663938	21	15	0.44769	NA
S1_contig_21690	1	0.0326827	21	9	1.08037	Zinc finger protein 583
S1_contig_8879	1	0.022465	21	18	0.109365	chitin binding protein
S6_contig_6856	1	0.00059737	27	10.5	0.0835211	NA
S1_contig_15173	1	0.0152097	27	16.5	0.0674944	AGAP011571-PA-like protein
S1_contig_16105	1	0.0152097	21	18	0.542823	R3H domain-containing protein 1-like isoform X1
S1_contig_29449	1	0.0326827	21	15	1.21831	NA
S1_contig_16964	1	0.0152097	21	7.5	0.151748	NA
S1_contig_16246	1	0.00348489	21	16.5	11.8331	NA
S1_contig_38613	1	0.0326827	24	9	0.175092	NA
S1_contig_8538	1	0.022465	21	4.5	0.773637	MKI67 FHA domain-interacting nucleolar phosphoprotein-like
S1_contig_1632	1	0.0101343	24	15	0.978421	neural proliferation differentiation and control protein 1
S1_contig_41572	1	0.0326827	24	7.5	0.106613	NA
S1_contig_16002	1	0.00838685	27	16.5	0.119154	exportin-5
S1_contig_34546	1	0.022465	24	21	0.273836	constitutive coactivator of PPAR-gamma-like protein 1 homolog isoform X1
S1_contig_16713	1	0.0101343	21	15	0.440275	ankyrin repeat domain-containing protein 49-like
S1_contig_35543	1	0.00166869	27	10.5	0.0137269	NA
S1_contig_22148	1	0.0188373	27	15	0.0788531	DNA replication licensing factor MCM4
S1_contig_9293	1	0.0468694	27	0	0.114769	NA
S1_contig_7488	1	0.0326827	24	19.5	0.157957	DNA polymerase
S1_contig_11280	1	0.022465	21	6	1.01893	zinc finger protein 271-like
S1_contig_9542	0.891731	0.000193384	21	18	0.299063	UDP-glucuronosyltransferase 2B15
S1_contig_16353	1	0.0326827	21	16.5	0.205265	reverse transcriptase
S1_contig_9481	1	0.0326827	21	6	0.649672	NA
S6_contig_6178	1	0.00427241	21	16.5	0.257948	NA
S1_contig_448	1	0.022465	24	18	1.91202	secreted Lectin-like protein
S1_contig_14306	1	0.0188373	24	4.5	0.859184	HD domain-containing protein 2
S1_contig_39667	1	0.00427241	24	12	0.0223167	NA
S1_contig_6669	1	0.022465	21	15	0.209781	neurogenic locus protein delta
S1_contig_3850	1	0.0326827	21	6	0.179296	NA
S6_contig_8210	1	0.022465	24	12	0.190078	RNA/RNP complex-1-interacting phosphatase isoform X2
S1_contig_32253	1	0.022465	24	19.5	0.294764	protein bric-a-brac 1-like isoform X4
S1_contig_13532	1	0.0468694	24	18	1.33705	hypothetical protein L798_03890
S1_contig_9747	1	0.022465	21	16.5	0.233462	NA
S6_contig_6224	1	0.022465	21	16.5	0.182561	alpha-actin
S1_contig_17883	1	0.0101343	21	10.5	0.980505	metallo-beta-lactamase domain-containing protein 1
S6_contig_2725	1	0.00427241	21	16.5	0.144636	NA
S1_contig_39375	1	0.0054559	24	16.5	0.220065	NA
S1_contig_30062	1	0.0468694	27	19.5	0.14886	Organic cation transporter protein
S1_contig_26186	1	0.0152097	21	4.5	2.37238	NA
S1_contig_6323	1	0.012672	21	3	1.79274	LIM domain and actin-binding protein 1 isoform X22
S1_contig_2384	1	0.022465	24	3	5.0283	NA
S1_contig_1201	1	0.0152097	21	4.5	0.320387	RRP12-like protein
S1_contig_4542	1	0.0468694	21	9	0.289267	NA
S1_contig_12135	1	0.0468694	24	15	0.130964	protein lin-10-like isoform X5
S1_contig_17072	1	0.0326827	21	15	0.139713	hypothetical protein C0J52_18521
S1_contig_9135	1	0.022465	24	0	0.505734	reverse transcriptase
S6_contig_9759	1	0.0152097	21	18	0.0812237	NA
S1_contig_14039	1	0.0468694	27	15	0.1538	glucose dehydrogenase [FAD, quinone]-like
S1_contig_35854	1	0.00838685	27	7.5	0.0333254	Tubulin alpha chain
S1_contig_6563	1	0.0101343	27	3	0.754169	ran-specific GTPase-activating protein-like
S1_contig_9064	1	0.0468694	21	9	0.267191	cytoplasmic dynein 1 intermediate chain-like isoform X1
S1_contig_25945	1	0.00427241	21	7.5	1.08471	NA
S1_contig_18517	1	0.0101343	21	6	0.745328	reverse transcriptase
S1_contig_39000	1	0.0326827	21	18	0.0501686	NA
S1_contig_38681	1	0.0101343	21	10.5	0.112701	NA
S1_contig_5242	1	0.0101343	21	3	0.100021	Nischarin
S1_contig_14613	1	0.022465	21	6	0.980233	tRNA-splicing endonuclease subunit Sen2
S1_contig_12817	1	0.00059737	24	16.5	1.14005	enhancer of split mbeta protein-like
S1_contig_34008	1	0.00663938	21	18	0.36336	homer protein homolog 2
S1_contig_698	1	0.039776	24	3	96.0933	tropomyosin-2 isoform X1
S1_contig_3028	1	0.0152097	21	4.5	0.761308	hepatoma-derived growth factor-related protein 2-like
S1_contig_17804	1	0.00218302	27	19.5	0.581884	NA
S1_contig_18102	1	0.00427241	27	19.5	2.38092	protein yellow-like
S1_contig_245	1	0.022465	27	9	0.405103	splicing factor 1-like
S6_contig_7839	1	0.0468694	24	3	1.91219	NA
S1_contig_23083	1	0.0275738	27	18	0.304327	protein pigeon isoform X1
S1_contig_38328	1	0.0326827	27	12	0.0218176	NA
S1_contig_10816	1	0.00663938	21	19.5	0.51489	neurogenic locus Notch protein
S6_contig_3085	1	0.022465	27	16.5	0.401688	transcription initiation protein SPT3 homolog
S1_contig_4277	1	0.0468694	21	18	2.03811	NA
S1_contig_7430	1	0.00427241	27	12	0.0533876	NA
S1_contig_11036	1	0.022465	27	13.5	0.22455	NA
S1_contig_23373	1	0.0468694	21	16.5	0.0735592	ankyrin repeat domain-containing protein
S1_contig_19347	1	0.022465	24	7.5	0.32191	NA
S1_contig_18992	1	0.0468694	21	6	0.285058	NA
S6_contig_1859	1	0.0101343	21	15	0.155348	NA
S1_contig_20039	1	0.00101012	27	16.5	0.441956	ATP-dependent helicase brm isoform X1
